# Supplementary material for: An interpretable artificial intelligence model based on CT for prognosis of intracerebral hemorrhage: a multicenter study
Source: BMC Med Imaging. 2024 Jul 9;24:170. doi: 10.1186/s12880-024-01352-y (PMC11234657; doi:10.1186/s12880-024-01352-y)
Supplement: Supplementary file 3 — Supplementary Material 3 [file 12880_2024_1352_MOESM3_ESM.xlsx]

## Sheet: Reader 1
Supplementary material 3 The radiomics feature data extracted from 20 data samples segmented independently by Reader 1.
Index	original_shape_Elongation	original_shape_Flatness	original_shape_LeastAxisLength	original_shape_MajorAxisLength	original_shape_Maximum2DDiameterColumn	original_shape_Maximum2DDiameterRow	original_shape_Maximum2DDiameterSlice	original_shape_Maximum3DDiameter	original_shape_MeshVolume	original_shape_MinorAxisLength	original_shape_Sphericity	original_shape_SurfaceArea	original_shape_SurfaceVolumeRatio	original_shape_VoxelVolume	original_firstorder_10Percentile	original_firstorder_90Percentile	original_firstorder_Energy	original_firstorder_Entropy	original_firstorder_InterquartileRange	original_firstorder_Kurtosis	original_firstorder_Maximum	original_firstorder_MeanAbsoluteDeviation	original_firstorder_Mean	original_firstorder_Median	original_firstorder_Minimum	original_firstorder_Range	original_firstorder_RobustMeanAbsoluteDeviation	original_firstorder_RootMeanSquared	original_firstorder_Skewness	original_firstorder_TotalEnergy	original_firstorder_Uniformity	original_firstorder_Variance	original_glcm_Autocorrelation	original_glcm_JointAverage	original_glcm_ClusterProminence	original_glcm_ClusterShade	original_glcm_ClusterTendency	original_glcm_Contrast	original_glcm_Correlation	original_glcm_DifferenceAverage	original_glcm_DifferenceEntropy	original_glcm_DifferenceVariance	original_glcm_JointEnergy	original_glcm_JointEntropy	original_glcm_Imc1	original_glcm_Imc2	original_glcm_Idm	original_glcm_MCC	original_glcm_Idmn
1	0.693859	0.552149	10.5144	19.0428	22.1722	18.7032	20.2683	23.1858	1730.46	13.213	0.727447	958.201	0.553727	1759.54	7.42187e-05	0.000117188	1.75001e-05	-3.20343e-16	2.14844e-05	2.75047	0.000134766	1.29454e-05	9.44622e-05	9.375e-05	3.90625e-05	9.57031e-05	9.40361e-06	9.58205e-05	-0.0644495	1.61553e-05	1	2.58462e-10	1	1	0	0	0	0	1	0	-3.20343e-16	0	1	-3.20343e-16	0	0	1	1	1
2	0.797609	0.515535	22.1158	42.8987	50.8321	51.703	50.8013	52.1653	18125	34.2164	0.556983	5990.93	0.330534	18209.3	6.25e-05	0.000111328	0.000144088	-3.20343e-16	2.53906e-05	2.50266	0.00015625	1.45322e-05	8.36076e-05	8.20312e-05	3.71094e-05	0.000119141	1.11635e-05	8.54684e-05	0.394626	0.000133016	1	3.14614e-10	1	1	0	0	0	0	1	0	-3.20343e-16	0	1	-3.20343e-16	0	0	1	1	1
3	0.64562	0.484865	9.05534	18.676	22.7023	20.7654	15.5283	23.3913	1267.76	12.0576	0.621638	911.252	0.718787	1295.19	6.83594e-05	0.000115234	1.21161e-05	-3.20343e-16	3.32031e-05	1.65012	0.000128906	1.62593e-05	9.11106e-05	8.98437e-05	6.44531e-05	6.44531e-05	1.36866e-05	9.29292e-05	0.110823	1.1185e-05	1	3.34709e-10	1	1	0	0	0	0	1	0	-3.20343e-16	0	1	-3.20343e-16	0	0	1	1	1
4	0.713721	0.464626	18.8604	40.5927	36.4059	46.9336	42.2101	48.755	14627.2	28.9719	0.571986	5056.77	0.345709	14743.7	5.85938e-05	0.000128906	0.000144424	-3.20343e-16	5.07813e-05	1.69781	0.000148437	2.40028e-05	9.11215e-05	8.78906e-05	3.71094e-05	0.000111328	1.99982e-05	9.50942e-05	0.168189	0.000133326	1	7.39782e-10	1	1	0	0	0	0	1	0	-3.20343e-16	0	1	-3.20343e-16	0	0	1	1	1
5	0.844602	0.564161	15.8097	28.0234	31.2066	32.485	30.0658	35.3693	6970.91	23.6686	0.61929	2849.6	0.408784	7023.38	6.05469e-05	0.000130859	7.24047e-05	-3.20343e-16	4.88281e-05	1.7597	0.000146484	2.33365e-05	9.38324e-05	9.17969e-05	4.10156e-05	0.000105469	1.91167e-05	9.75547e-05	0.120117	6.68409e-05	1	7.12401e-10	1	1	0	0	0	0	1	0	-3.20343e-16	0	1	-3.20343e-16	0	0	1	1	1
6	0.742959	0.520921	17.0248	32.6821	30.3089	36.8392	39.1016	40.36	7679.55	24.2815	0.541422	3476.74	0.452727	7765.59	6.25e-05	0.000134766	8.55796e-05	-3.20343e-16	5.85937e-05	1.49378	0.000154297	2.58989e-05	9.67519e-05	9.375e-05	3.71094e-05	0.000117188	2.30439e-05	0.000100864	0.129528	7.90034e-05	1	8.12583e-10	1	1	0	0	0	0	1	0	-3.20343e-16	0	1	-3.20343e-16	0	0	1	1	1
7	0.871503	0.541872	16.5035	30.4565	34.0037	35.5465	35.1846	36.1005	8921.16	26.5429	0.655749	3172.2	0.355582	8976.78	6.25e-05	0.000132813	9.87711e-05	-3.20343e-16	4.88281e-05	1.70405	0.000150391	2.31347e-05	9.7311e-05	9.57031e-05	4.29687e-05	0.000107422	1.99116e-05	0.000100784	0.0412044	9.11812e-05	1	6.88028e-10	1	1	0	0	0	0	1	0	-3.20343e-16	0	1	-3.20343e-16	0	0	1	1	1
8	0.707301	0.431916	22.1356	51.2498	59.8976	50.6299	50.3523	64.6212	23095.8	36.2491	0.455761	8605.37	0.372594	23168.5	5.85938e-05	0.000125	0.000199611	-3.20343e-16	3.90625e-05	2.15699	0.00015625	2.07079e-05	8.58091e-05	7.8125e-05	3.32031e-05	0.000123047	1.68363e-05	8.91829e-05	0.559841	0.000184272	1	5.90388e-10	1	1	0	0	0	0	1	0	-3.20343e-16	0	1	-3.20343e-16	0	0	1	1	1
9	0.844998	0.840651	30.6978	36.5167	42.9663	43.0944	43.9144	46.5197	20352.6	30.8566	0.544476	6620.92	0.325311	20428.5	6.25e-05	0.000140625	0.00023873	-3.20343e-16	5.66406e-05	1.6586	0.00015625	2.63846e-05	9.949e-05	9.76563e-05	3.90625e-05	0.000117187	2.21768e-05	0.000103866	0.15488	0.000220385	1	8.89836e-10	1	1	0	0	0	0	1	0	-3.20343e-16	0	1	-3.20343e-16	0	0	1	1	1
10	0.771611	0.512158	15.4999	30.264	30.7777	38.1289	29.8316	39.4029	6568.34	23.352	0.598183	2835.44	0.431683	6619.03	6.25e-05	0.000119141	5.94918e-05	-3.20343e-16	3.71094e-05	1.82193	0.000136719	1.87768e-05	8.85286e-05	8.59375e-05	2.92969e-05	0.000107422	1.57884e-05	9.10896e-05	0.119783	5.49203e-05	1	4.60013e-10	1	1	0	0	0	0	1	0	-3.20343e-16	0	1	-3.20343e-16	0	0	1	1	1
11	0.632287	0.396627	8.38428	21.139	17.5049	22.8964	23.7691	23.8792	1504.55	13.3659	0.630998	1006.3	0.668836	1540.75	6.25e-05	0.000115234	1.32964e-05	-3.20343e-16	3.125e-05	1.99961	0.000134766	1.71662e-05	8.70036e-05	8.59375e-05	4.29687e-05	9.17969e-05	1.38661e-05	8.92563e-05	0.199854	1.22747e-05	1	3.97071e-10	1	1	0	0	0	0	1	0	-3.20343e-16	0	1	-3.20343e-16	0	0	1	1	1
12	0.834152	0.613218	9.64977	15.7363	17.717	18.0961	18.5196	19.0355	1335.99	13.1265	0.682606	859.375	0.64325	1369.19	5.66406e-05	9.375e-05	7.09289e-06	-3.20343e-16	1.75781e-05	2.65862	0.000111328	1.10153e-05	7.23073e-05	7.03125e-05	4.49219e-05	6.64063e-05	8.51331e-06	7.35547e-05	0.635734	7.40773e-06	1	1.8194e-10	1	1	0	0	0	0	1	0	-3.20343e-16	0	1	-3.20343e-16	0	0	1	1	1
13	0.761086	0.685695	13.0648	19.0535	22.9087	23.5643	16.884	23.7205	2192	14.5013	0.698902	1167.6	0.532665	2220.19	5.46875e-05	0.000115234	1.85077e-05	-3.20343e-16	3.71094e-05	2.00634	0.000132813	1.91251e-05	8.48144e-05	8.39844e-05	3.51562e-05	9.76563e-05	1.52102e-05	8.77241e-05	0.011088	1.70855e-05	1	5.02042e-10	1	1	0	0	0	0	1	0	-3.20343e-16	0	1	-3.20343e-16	0	0	1	1	1
14	0.794836	0.445354	15.1145	33.9382	34.5747	41.579	34.0431	42.3729	9324.58	26.9753	0.626462	3419.86	0.366758	9387.58	6.25e-05	0.000134766	0.000108858	-3.20343e-16	5.07812e-05	1.6095	0.00015625	2.40651e-05	9.98896e-05	9.96094e-05	3.71094e-05	0.000119141	2.11743e-05	0.000103465	-0.0512653	0.000100493	1	7.27003e-10	1	1	0	0	0	0	1	0	-3.20343e-16	0	1	-3.20343e-16	0	0	1	1	1
15	0.732866	0.527092	27.5858	52.3358	64.6416	50.0522	54.202	65.9788	34438.3	38.3551	0.544439	9402.21	0.273016	34526.1	5.07812e-05	0.000115234	0.000258303	-3.20343e-16	4.29687e-05	2.05727	0.00015625	2.16883e-05	7.92883e-05	7.42187e-05	2.34375e-05	0.000132812	1.78585e-05	8.31053e-05	0.340778	0.000238454	1	6.19856e-10	1	1	0	0	0	0	1	0	-3.20343e-16	0	1	-3.20343e-16	0	0	1	1	1
16	0.626997	0.441428	18.6096	42.1577	32.7902	39.2562	46.6985	48.0135	13914.4	26.4327	0.625509	4472.61	0.321437	13989.6	6.05469e-05	0.000130859	0.000104937	-3.20343e-16	4.6875e-05	1.84457	0.000152344	2.31452e-05	9.11696e-05	8.39844e-05	3.90625e-05	0.000113281	1.91081e-05	9.49402e-05	0.400022	0.000126097	1	7.01739e-10	1	1	0	0	0	0	1	0	-3.20343e-16	0	1	-3.20343e-16	0	0	1	1	1
17	0.575503	0.546106	17.2519	31.5908	37.9267	36.0396	23.3775	38.2128	6622.5	18.1806	0.671505	2539.7	0.383496	6661.5	6.05469e-05	0.000125	6.983e-05	-3.20343e-16	5.27344e-05	1.60487	0.00015625	2.3895e-05	9.47972e-05	9.76563e-05	2.73438e-05	0.000128906	2.08756e-05	9.83723e-05	-0.143434	6.4464e-05	1	6.90594e-10	1	1	0	0	0	0	1	0	-3.20343e-16	0	1	-3.20343e-16	0	0	1	1	1
18	0.819731	0.549918	9.42163	17.1328	21.5472	18.963	16.2431	22.2387	1587.56	14.0443	0.677282	971.706	0.612075	1619.22	6.25e-05	0.000125	1.49146e-05	-3.20343e-16	3.51563e-05	2.10095	0.000140625	1.83755e-05	8.96233e-05	8.78906e-05	5.27344e-05	8.78906e-05	1.50076e-05	9.22129e-05	0.4091	1.37686e-05	1	4.70886e-10	1	1	0	0	0	0	1	0	-3.20343e-16	0	1	-3.20343e-16	0	0	1	1	1
19	0.799937	0.429006	18.2023	42.429	39.1125	46.6798	45.7652	49.117	9368.16	33.9405	0.459999	4671.93	0.498703	9485.44	5.85938e-05	0.000109375	7.7801e-05	-3.20343e-16	3.32031e-05	2.27273	0.000128906	1.71264e-05	8.4651e-05	8.59375e-05	1.75781e-05	0.000111328	1.3206e-05	8.70165e-05	-0.278593	7.18225e-05	1	4.06084e-10	1	1	0	0	0	0	1	0	-3.20343e-16	0	1	-3.20343e-16	0	0	1	1	1
20	0.600042	0.51821	16.8427	32.5017	36.2541	37.0101	25.817	38.6357	4142.7	19.5024	0.455747	2737.05	0.660691	4224.37	5.85938e-05	0.000113281	2.9793e-05	-3.20343e-16	2.73437e-05	2.89089	0.000136719	1.68864e-05	7.79948e-05	7.03125e-05	3.71094e-05	9.96094e-05	1.21933e-05	8.0689e-05	0.946155	2.75036e-05	1	4.27525e-10	1	1	0	0	0	0	1	0	-3.20343e-16	0	1	-3.20343e-16	0	0	1	1	1
[truncated: 1,713 more columns]

## Sheet: Reader 2
Supplementary material 3 The radiomics feature data extracted from 20 data samples segmented independently by Reader 2.
Index	original_shape_Elongation	original_shape_Flatness	original_shape_LeastAxisLength	original_shape_MajorAxisLength	original_shape_Maximum2DDiameterColumn	original_shape_Maximum2DDiameterRow	original_shape_Maximum2DDiameterSlice	original_shape_Maximum3DDiameter	original_shape_MeshVolume	original_shape_MinorAxisLength	original_shape_Sphericity	original_shape_SurfaceArea	original_shape_SurfaceVolumeRatio	original_shape_VoxelVolume	original_firstorder_10Percentile	original_firstorder_90Percentile	original_firstorder_Energy	original_firstorder_Entropy	original_firstorder_InterquartileRange	original_firstorder_Kurtosis	original_firstorder_Maximum	original_firstorder_MeanAbsoluteDeviation	original_firstorder_Mean	original_firstorder_Median	original_firstorder_Minimum	original_firstorder_Range	original_firstorder_RobustMeanAbsoluteDeviation	original_firstorder_RootMeanSquared	original_firstorder_Skewness	original_firstorder_TotalEnergy	original_firstorder_Uniformity	original_firstorder_Variance	original_glcm_Autocorrelation	original_glcm_JointAverage	original_glcm_ClusterProminence	original_glcm_ClusterShade	original_glcm_ClusterTendency	original_glcm_Contrast	original_glcm_Correlation	original_glcm_DifferenceAverage	original_glcm_DifferenceEntropy	original_glcm_DifferenceVariance	original_glcm_JointEnergy	original_glcm_JointEntropy	original_glcm_Imc1	original_glcm_Imc2	original_glcm_Idm	original_glcm_MCC	original_glcm_Idmn
1	0.606121	0.555541	10.6685	19.2037	21.8577	17.5049	20.5218	22.9134	1549.75	11.6398	0.705413	918.082	0.592407	1578.6	7.79297e-05	0.000119141	1.6349e-05	-3.20343e-16	2.14844e-05	2.54319	0.000134766	1.21676e-05	9.66112e-05	9.57031e-05	5.46875e-05	8.00781e-05	9.07105e-06	9.77793e-05	0.0118517	1.50927e-05	1	2.27082e-10	1	1	0	0	0	0	1	0	-3.20343e-16	0	1	-3.20343e-16	0	0	1	1	1
2	0.758278	0.51205	21.9515	42.8698	50.0469	51.0055	47.6101	51.0128	16920.1	32.5073	0.586311	5436.14	0.321283	17004.5	6.25e-05	0.000111328	0.000138479	-3.20343e-16	2.34375e-05	2.46489	0.00015625	1.43333e-05	8.49193e-05	8.20312e-05	4.10156e-05	0.000115234	1.09694e-05	8.67055e-05	0.347545	0.000127838	1	3.0657e-10	1	1	0	0	0	0	1	0	-3.20343e-16	0	1	-3.20343e-16	0	0	1	1	1
3	0.637845	0.474394	8.9282	18.8202	22.7023	20.4564	15.776	23.4858	1266.15	12.0044	0.640097	884.221	0.698356	1289.65	6.64063e-05	0.000115234	1.20495e-05	-3.20343e-16	3.32031e-05	1.73951	0.000128906	1.64551e-05	9.09832e-05	8.98437e-05	4.6875e-05	8.20312e-05	1.40448e-05	9.28724e-05	0.0391979	1.11236e-05	1	3.47346e-10	1	1	0	0	0	0	1	0	-3.20343e-16	0	1	-3.20343e-16	0	0	1	1	1
4	0.712693	0.496423	19.3664	39.0118	35.6914	44.9811	41.1873	45.9154	13817.4	27.8034	0.623383	4466.98	0.323286	13874.1	5.27344e-05	0.000130859	0.000137906	-3.20343e-16	5.27344e-05	1.72783	0.000148437	2.52925e-05	9.13301e-05	8.98437e-05	2.92969e-05	0.000119141	2.14273e-05	9.57915e-05	-0.0280913	0.000127309	1	8.34823e-10	1	1	0	0	0	0	1	0	-3.20343e-16	0	1	-3.20343e-16	0	0	1	1	1
5	0.862575	0.518352	14.6288	28.2218	31.2066	32.485	29.3951	35.3693	6671.69	24.3434	0.663435	2583.31	0.387204	6722.43	5.85938e-05	0.000132813	7.08097e-05	-3.20343e-16	4.6875e-05	1.86857	0.000146484	2.34001e-05	9.48389e-05	9.375e-05	2.73438e-05	0.000119141	1.97766e-05	9.861e-05	-0.0150845	6.53684e-05	1	7.29508e-10	1	1	0	0	0	0	1	0	-3.20343e-16	0	1	-3.20343e-16	0	0	1	1	1
6	0.770068	0.402962	12.3047	30.5358	27.0434	36.5339	32.7832	36.6835	5972.94	23.5146	0.665445	2392.38	0.400537	6013.44	6.83594e-05	0.000136719	7.7288e-05	-3.20343e-16	4.6875e-05	1.71936	0.000154297	2.30341e-05	0.000105795	0.000109375	4.49219e-05	0.000109375	1.97236e-05	0.000108926	-0.294934	7.13489e-05	1	6.72261e-10	1	1	0	0	0	0	1	0	-3.20343e-16	0	1	-3.20343e-16	0	0	1	1	1
7	0.86841	0.539813	15.913	29.4788	32.9699	34.7692	35.1846	35.1846	7997.08	25.5997	0.686465	2817.22	0.352281	8049	6.64063e-05	0.000132813	9.42313e-05	-3.20343e-16	4.49219e-05	1.8157	0.000150391	2.21454e-05	0.000100832	0.000101562	4.29687e-05	0.000107422	1.83947e-05	0.00010396	-0.129692	8.69902e-05	1	6.40576e-10	1	1	0	0	0	0	1	0	-3.20343e-16	0	1	-3.20343e-16	0	0	1	1	1
8	0.725416	0.439109	22.1285	50.394	58.7974	50.8282	50.3523	64.1696	22980	36.5566	0.455669	8578.32	0.373294	23055.8	5.85938e-05	0.000125	0.000198178	-3.20343e-16	3.90625e-05	2.15687	0.00015625	2.07638e-05	8.56793e-05	7.8125e-05	3.32031e-05	0.000123047	1.68368e-05	8.90788e-05	0.551664	0.000182949	1	5.94102e-10	1	1	0	0	0	0	1	0	-3.20343e-16	0	1	-3.20343e-16	0	0	1	1	1
9	0.86052	0.827646	29.923	36.1544	42.9663	43.0944	43.9144	45.8582	18994.6	31.1116	0.543884	6329.91	0.333249	19081.6	6.25e-05	0.000142578	0.00023204	-3.20343e-16	5.66406e-05	1.66971	0.00015625	2.59622e-05	0.000101774	0.000101562	3.90625e-05	0.000117187	2.25596e-05	0.000105952	0.0520694	0.000214209	1	8.67912e-10	1	1	0	0	0	0	1	0	-3.20343e-16	0	1	-3.20343e-16	0	0	1	1	1
10	0.759062	0.398693	12.3789	31.0488	30.7777	38.1289	28.0616	39.4029	5733.3	23.568	0.624844	2479.22	0.432425	5777.11	6.25e-05	0.000119141	5.49571e-05	-3.20343e-16	3.85742e-05	1.8763	0.000136719	1.86772e-05	9.12148e-05	9.17969e-05	2.92969e-05	0.000107422	1.54074e-05	9.37117e-05	-0.104777	5.0734e-05	1	4.61749e-10	1	1	0	0	0	0	1	0	-3.20343e-16	0	1	-3.20343e-16	0	0	1	1	1
11	0.579742	0.407315	9.32456	22.8927	17.963	26.6836	27.7706	27.7985	1913.55	13.2719	0.630068	1183.02	0.618231	1952.48	5.85938e-05	0.000113281	1.51043e-05	-3.20343e-16	3.32031e-05	2.11456	0.000134766	1.77039e-05	8.20054e-05	7.61719e-05	4.29687e-05	9.17969e-05	1.44259e-05	8.45075e-05	0.487692	1.39437e-05	1	4.16636e-10	1	1	0	0	0	0	1	0	-3.20343e-16	0	1	-3.20343e-16	0	0	1	1	1
12	0.677417	0.587137	8.65207	14.736	14.5085	15.5307	15.9961	18.3255	945.476	9.98244	0.766673	607.633	0.642674	968.148	5.85938e-05	9.57031e-05	5.48672e-06	-3.20343e-16	2.14844e-05	2.21691	0.000111328	1.18159e-05	7.5643e-05	7.42187e-05	4.6875e-05	6.44531e-05	9.33215e-06	7.69337e-05	0.328639	5.73027e-06	1	1.96928e-10	1	1	0	0	0	0	1	0	-3.20343e-16	0	1	-3.20343e-16	0	0	1	1	1
13	0.79516	0.663369	12.6351	19.0468	22.9087	23.3399	17.4116	23.7943	2206.27	15.1453	0.704158	1163.91	0.527547	2234.04	5.46875e-05	0.000115234	1.84901e-05	-3.20343e-16	3.71094e-05	1.97849	0.000132813	1.94015e-05	8.44154e-05	8.39844e-05	3.51562e-05	9.76563e-05	1.53403e-05	8.74103e-05	0.0132173	1.70693e-05	1	5.146e-10	1	1	0	0	0	0	1	0	-3.20343e-16	0	1	-3.20343e-16	0	0	1	1	1
14	0.788332	0.433819	14.6518	33.774	34.5747	41.579	32.1463	42.3729	8851.69	26.6252	0.632838	3269.96	0.369416	8907.54	6.44531e-05	0.000134766	0.000106215	-3.20343e-16	5.07812e-05	1.66702	0.00015625	2.37292e-05	0.000101453	0.000103516	3.71094e-05	0.000119141	2.00459e-05	0.000104919	-0.149491	9.80534e-05	1	7.15281e-10	1	1	0	0	0	0	1	0	-3.20343e-16	0	1	-3.20343e-16	0	0	1	1	1
15	0.740528	0.529406	27.4838	51.9144	64.6416	50.0522	54.202	65.9788	34111.5	38.4441	0.544026	9349.73	0.274093	34201.1	5.07812e-05	0.000115234	0.000256887	-3.20343e-16	4.29687e-05	2.04584	0.00015625	2.16988e-05	7.94606e-05	7.42187e-05	2.34375e-05	0.000132812	1.78622e-05	8.327e-05	0.32624	0.000237147	1	6.19916e-10	1	1	0	0	0	0	1	0	-3.20343e-16	0	1	-3.20343e-16	0	0	1	1	1
16	0.63671	0.413195	17.3888	42.0837	32.7902	39.2562	46.2616	48.0135	13233.5	26.7951	0.633304	4272.24	0.322835	13305.9	6.05469e-05	0.000130859	0.000102544	-3.20343e-16	4.6875e-05	1.80989	0.000152344	2.31124e-05	9.25335e-05	8.78906e-05	3.90625e-05	0.000113281	1.90196e-05	9.62327e-05	0.327016	0.000123222	1	6.98298e-10	1	1	0	0	0	0	1	0	-3.20343e-16	0	1	-3.20343e-16	0	0	1	1	1
17	0.65184	0.589222	16.751	28.4289	34.1556	32.0127	22.6759	34.4302	5830.2	18.5311	0.683679	2291.33	0.393011	5867.58	6.25e-05	0.000125	6.61333e-05	-3.20343e-16	4.6875e-05	1.82809	0.00015625	2.23385e-05	9.88762e-05	0.000105469	2.73438e-05	0.000128906	1.90755e-05	0.000102004	-0.379681	6.10514e-05	1	6.28357e-10	1	1	0	0	0	0	1	0	-3.20343e-16	0	1	-3.20343e-16	0	0	1	1	1
18	0.834521	0.526804	8.95527	16.9993	20.6413	18.963	16.2431	22.2387	1521.05	14.1862	0.699461	914.43	0.601181	1550.9	6.44531e-05	0.000125	1.46268e-05	-3.20343e-16	3.32031e-05	2.10067	0.000140625	1.8053e-05	9.08273e-05	8.78906e-05	5.27344e-05	8.78906e-05	1.43669e-05	9.33083e-05	0.373343	1.35029e-05	1	4.56851e-10	1	1	0	0	0	0	1	0	-3.20343e-16	0	1	-3.20343e-16	0	0	1	1	1
19	0.794884	0.425783	18.1391	42.6018	39.1125	46.6798	45.7652	49.117	9481.36	33.8635	0.456466	4745.94	0.500555	9590.68	5.85938e-05	0.000109375	7.85426e-05	-3.20343e-16	3.32031e-05	2.29255	0.000128906	1.70159e-05	8.46038e-05	8.59375e-05	1.75781e-05	0.000111328	1.3146e-05	8.69492e-05	-0.273521	7.25071e-05	1	4.0236e-10	1	1	0	0	0	0	1	0	-3.20343e-16	0	1	-3.20343e-16	0	0	1	1	1
20	0.56837	0.501854	16.5974	33.0721	36.2541	37.0101	25.817	38.6357	3743.94	18.7972	0.463716	2514.5	0.671618	3816.33	5.85938e-05	0.000115234	2.78151e-05	-3.20343e-16	2.92969e-05	2.62812	0.000136719	1.76352e-05	7.92268e-05	7.22656e-05	3.71094e-05	9.96094e-05	1.32839e-05	8.20267e-05	0.825218	2.56777e-05	1	4.51495e-10	1	1	0	0	0	0	1	0	-3.20343e-16	0	1	-3.20343e-16	0	0	1	1	1
[truncated: 1,713 more columns]
